# Supplementary material for: Online Movement Correction in Response to the Unexpectedly Perturbed Initial or Final Action Goals: An ERP and sLORETA Study
Source: Brain Sci. 2021 May 15;11(5):641. doi: 10.3390/brainsci11050641 (PMC8156469; doi:10.3390/brainsci11050641)
Supplement: Supplementary file 1 [file brainsci-11-00641-s001.zip]

Archive with 7 entries (6 files):
- brainsci-1176184-supplementary/
- brainsci-1176184-supplementary/Table S1.pdf
- brainsci-1176184-supplementary/Table S2.pdf
- brainsci-1176184-supplementary/Table S3.pdf
- brainsci-1176184-supplementary/Table S4.pdf
- brainsci-1176184-supplementary/Table S5.pdf
- brainsci-1176184-supplementary/Table S6.pdf
